# Supplementary material for: Fiberglass and Other Flame-Resistant Fibers in Mattress Covers
Source: Int J Environ Res Public Health. 2022 Feb 1;19(3):1695. doi: 10.3390/ijerph19031695 (PMC8835476; doi:10.3390/ijerph19031695)
Supplement: Supplementary file 1 [file ijerph-19-01695-s001.zip]

Archive with 1 entries (1 files):
- ijerph-1543338-supplementary.pdf
